# Supplementary material for: Downregulation of miR-142a Contributes to the Enhanced Anti-Apoptotic Ability of Murine Chronic Myelogenous Leukemia Cells
Source: Front Oncol. 2021 Jul 27;11:718731. doi: 10.3389/fonc.2021.718731 (PMC8354203; doi:10.3389/fonc.2021.718731)
Supplement: Supplementary file 2 [file Table_1.xlsx]

## Sheet: upregulated list
SystematicName	0W.LSK_NS	3W.LSK_NS	fold change	active_sequence	chr	control_type	mirbase_accession_No	start
mmu-miR-6969-5p	2.59821	5.66961	8.40593	TCTTTTGCTCCCTACTC	chr17	0	MIMAT0027840	28558475
mmu-miR-7042-5p	4.5335	7.16178	6.18291	GTGGCCCTTCTGCT	chr6	0	MIMAT0027988	113707213
mmu-miR-8117	5.62709	8.07106	5.44135	CCCCTTCTGTTCCAC	chr5	0	MIMAT0031423	50252823
mmu-miR-7005-5p	2.9895	5.18053	4.56629	TGCTGGTCCTCCCA	chr2	0	MIMAT0027914	180179797
mmu-miR-5622-3p	5.73788	7.84759	4.31605	GCACCACCACTACCC	chr2	0	MIMAT0022372	152865105
mmu-miR-494-3p	8.94817	10.8189	3.65713	GAGGTTTCCCGTGTA	chr12	0	MIMAT0003182	109715367
mmu-miR-1949	7.27272	8.85546	2.99538	AACTATGCTGACATCCTG	chr18	0	MIMAT0009416	35554612
mmu-miR-6360	3.61136	5.00663	2.63037	TCCTGCTGCCTGAGC	chr18	0	MIMAT0025103	23774938
mmu-miR-7036a-5p	3.53741	4.90546	2.58121	TCTCTTCCCCACCGA	chr5	0	MIMAT0027976	137296661
mmu-miR-1224-5p	8.31595	9.62642	2.48021	CTCCACCTCCC	chr16	0	MIMAT0005460	20604452
mmu-miR-1897-3p	2.90439	4.10948	2.30552	CTCACCGGACAGAAC	chr3	0	MIMAT0007865	34638511
mmu-miR-188-5p	3.27301	4.47516	2.30082	CCCTCCACCATGC	chrX	0	MIMAT0000217	7248031
mmu-miR-18a-5p	5.18275	6.37762	2.28924	CTATCTGCACTAGATGCAC	chr14	0	MIMAT0000528	115043867
mmu-miR-3470a	5.83444	7.0048	2.25068	CCAGCCTGGTCTACA	chr6	0	MIMAT0015640	83090360
mmu-miR-6965-5p	3.31787	4.37773	2.08473	TCTCCTGCCCAATAGC	chr17	0	MIMAT0027830	24240919
mmu-miR-712-5p	2.74069	3.79505	2.0768	GGTACCGCCCGGG		0	MIMAT0003502	NA
mmu-miR-714	2.79852	3.84149	2.06047	GCGACCGACCGGCC		0	MIMAT0003505	NA
mmu-miR-202-3p	3.91951	4.91647	1.99579	TCTTCCCATGCGCTA	chr7	0	MIMAT0000235	139957695
mmu-miR-3098-5p	4.40381	5.39994	1.99464	GCTCCTACTCCTGCT	chr6	0	MIMAT0014917	125195807
mmu-miR-6908-5p	3.64485	4.61683	1.96153	TGGGGCTCTCCCTG	chr10	0	MIMAT0027716	78445131
mmu-miR-5099	3.70903	4.67778	1.95714	GGAGCACCACATCG	chr12	0	MIMAT0020606	36816250
mmu-miR-2137	4.03606	5.0013	1.95238	CTCCCTGGGGCTC	chrX	0	MIMAT0011213	72992113
mmu-miR-3473g	7.19788	8.15748	1.94477	TCTCCCCAGCCTCA	chr2	0	MIMAT0031427	126902290
mmu-miR-1306-3p	2.60886	3.51927	1.87958	CATCACCACCAGAGC	chr16	0	MIMAT0009411	18284248
mmu-miR-7118-5p	5.53241	6.43626	1.87106	GTTCCCTCTCCCGC	chr15	0	MIMAT0028133	89162882
mmu-miR-6378	2.5736	3.47735	1.87092	GCGTGTGTCCTCCC	chr3	0	MIMAT0025124	34922623
mmu-miR-6997-5p	3.02932	3.92549	1.86111	TCTGCACCTCTCCAGC	chr2	0	MIMAT0027896	29995955
mmu-miR-6385	2.80135	3.62727	1.77267	CTTCCTCTCTGTCATCC	chr9	0	MIMAT0025131	58221155
mmu-miR-6973b-5p	3.57418	4.38449	1.75359	TCCCTGTCCTCTCCC	chr2	0	MIMAT0027908	131040375
mmu-miR-7040-5p	2.90017	3.69117	1.73027	CGCCTCCATCTCCC	chr6	0	MIMAT0027984	83049716
mmu-miR-677-3p	3.35636	4.14472	1.72712	CCTTCTCAGGAACGG	chr10	0	MIMAT0017246	128085335
mmu-miR-7058-5p	2.53054	3.30855	1.71477	ACTTCCACGGTCACC	chr7	0	MIMAT0028020	126368013
mmu-miR-6366	12.2425	12.9976	1.68772	TGGCTCCCCGGG	chr16	0	MIMAT0025110	18165093
mmu-miR-211-3p	5.45817	6.20654	1.67989	GCCCCCCTTTGCT	chr7	0	MIMAT0017059	64205868
mmu-miR-223-3p	8.66054	9.40539	1.6758	TGGGGTATTTGACAAACTGAC	chrX	0	MIMAT0000665	96242884
mmu-miR-6538	4.58847	5.3096	1.64847	CGCCGCCCCG	chr12	0	MIMAT0025583	26414970
mmu-miR-7011-5p	5.48709	6.19419	1.63252	ACACCTCCCTCTCCC	chr3	0	MIMAT0027926	88440924
mmu-miR-8101	4.43084	5.13531	1.62954	GGCTCCTCCGGC	chr11	0	MIMAT0031405	102230103
mmu-miR-3072-5p	4.5558	5.24644	1.61399	CCTGCCCTCCCTC	chr12	0	MIMAT0014852	109747893
mmu-miR-1895	4.55704	5.24114	1.6067	TCCTCCTCGTCCTCC	chr3	0	MIMAT0007867	134240515
mmu-miR-27b-3p	4.48194	5.15528	1.59476	GCAGAACTTAGCCACTG	chr13	0	MIMAT0000126	63300760
mmu-miR-5121	4.0403	4.70769	1.5882	GGAGATGTCTCATCACA	chr7	0	MIMAT0020629	45126925
mmu-miR-6984-5p	2.93605	3.59723	1.58137	GCTCCTCCTTCATTGC	chr19	0	MIMAT0027870	3288925
mmu-miR-1906	2.82989	3.49003	1.58024	AGCCCTGCCTCAGG	chrX	0	MIMAT0007872	88759485
mmu-miR-3968	6.10168	6.76037	1.57864	TGGTGTCTGGAGTGG	chr11	0	MIMAT0019352	115447969
mmu-miR-7050-5p	3.54505	4.20332	1.57819	TCTCTCACCCCCTTC	chr7	0	MIMAT0028004	31040292
mmu-miR-5128	4.44602	5.10055	1.5741	AGCCATCTCGCCAGC	chr2	0	MIMAT0020639	37688212
mmu-miR-1904	3.82574	4.47556	1.56897	CCTCCCTCCAGAGG	chr13	0	MIMAT0007874	109903819
mmu-miR-7044-5p	2.64697	3.27909	1.54984	GCCGCCACCACC	chr6	0	MIMAT0027992	118085197
mmu-miR-3081-5p	2.86103	3.45614	1.51058	GCTCACCGCTCCA	chr16	0	MIMAT0014870	44558092
mmu-miR-6769b-5p	6.81547	7.40971	1.50968	GCTCTTCCCCACCC	chr8	0	MIMAT0028040	71631083
mmu-miR-7686-5p	5.11793	5.70611	1.50335	GCCCAGCCCCAG	chr7	0	MIMAT0029898	139957598

## Sheet: downregulated list
SystematicName	0W.LSK_NS	3W.LSK_NS	fold change	active_sequence	chr	control_type	mirbase_accession_No	start
mmu-miR-92a-3p	9.44026	8.84504	0.661946	CAGGCCGGGACAAGTGC	chrX	0	MIMAT0000539	52741854
mmu-miR-27a-3p	6.69574	6.0795	0.652367	GCGGAACTTAGCCACTG	chr8	0	MIMAT0000537	84208727
mmu-miR-203-3p	3.32406	2.69494	0.646573	CTAGTGGTCCTAAACATT	chr12	0	MIMAT0000236	112130927
mmu-miR-652-3p	5.32357	4.69053	0.64482	CACAACCCTAGTGGCG	chrX	0	MIMAT0003711	142739060
mmu-miR-342-3p	3.46557	2.81903	0.638808	ACGGGTGCGATTTCTGT	chr12	0	MIMAT0000590	108658680
mmu-let-7a-5p	9.5863	8.93946	0.638675	AACTATACAACCTACTACCT	chr9	0	MIMAT0000521	41536732
mmu-let-7g-5p	8.88414	8.23366	0.637067	AACTGTACAAACTACTACCTC	chr9	0	MIMAT0000121	106178846
mmu-miR-450a-5p	3.9143	3.20222	0.610441	ATATTAGGAACACATCGCAA	chrX	0	MIMAT0001546	53048339
mmu-miR-106b-5p	8.24038	7.52034	0.607081	ATCTGCACTGTCAGCAC	chr5	0	MIMAT0000386	138165787
mmu-miR-29b-3p	7.59953	6.87365	0.604627	AACACTGATTTCAAATGGTGC	chr6	0	MIMAT0000127	31063025
mmu-miR-155-5p	5.57248	4.84478	0.603864	ACCCCTATCACAATTAGC	chr16	0	MIMAT0000165	84714143
mmu-miR-671-5p	5.13618	4.40725	0.603349	CTCCAGCCCCTCC	chr5	0	MIMAT0003731	24592132
mmu-let-7b-5p	8.21266	7.48298	0.603038	AACCACACAACCTACTACC	chr15	0	MIMAT0000522	85707325
mmu-miR-101c	3.37516	2.63711	0.599552	TCAGTTATCACAGTACTGT	chr9	0	MIMAT0019349	3038680
mmu-miR-100-5p	3.28247	2.53983	0.597643	CACAAGTTCGGATCTACGG	chr9	0	MIMAT0000655	41531437
mmu-miR-374c-5p	4.21066	3.46729	0.59734	CACTTAGCAGGTTGTATT	chrX	0	MIMAT0014953	103573086
mmu-miR-140-5p	4.92119	4.12648	0.576458	CTACCATAGGGTAAAACCACT	chr8	0	MIMAT0000151	107551249
mmu-miR-29a-3p	9.15123	8.32786	0.565119	TAACCGATTTCAGATGGTGC	chr6	0	MIMAT0000535	31062673
mmu-miR-140-3p	4.45233	3.61944	0.561404	CCGTGGTTCTACCCT	chr8	0	MIMAT0000152	107551288
mmu-miR-7020-5p	5.09014	4.23462	0.552666	CTGGTCACCCTCTCC	chr4	0	MIMAT0027944	139644047
mmu-miR-181b-5p	5.2071	4.30886	0.536542	ACCCACCGACAGCA	chr2	0	MIMAT0000673	38853845
mmu-miR-125a-5p	3.55153	2.62546	0.52629	TCACAGGTTAAAGGGTCTC	chr17	0	MIMAT0000135	17830817
mmu-miR-425-5p	5.32584	4.38272	0.520108	TCAACGGGAGTGATCGTG	chr9	0	MIMAT0004750	108568789
mmu-miR-107-3p	7.36157	6.40269	0.514454	TGATAGCCCTGTACAATGCT	chr19	0	MIMAT0000647	34820700
mmu-miR-181d-5p	4.98347	4.02423	0.514327	ACCCACCGACAACAATG	chr8	0	MIMAT0004324	84178759
mmu-miR-30e-5p	5.75897	4.78868	0.510404	CTTCCAGTCAAGGATGT	chr4	0	MIMAT0000248	120772660
mmu-let-7c-5p	8.65564	7.68008	0.508545	AACCATACAACCTACTACC	chr16	0	MIMAT0000523	77599672
mmu-miR-15a-5p	8.07639	7.05395	0.492283	CACAAACCATTATGTGCTGCTA	chr14	0	MIMAT0000526	61632075
mmu-miR-23a-3p	7.19071	6.15136	0.486548	GGAAATCCCTGGCAATGT	chr8	0	MIMAT0000532	84208563
mmu-miR-222-3p	4.76396	3.70509	0.480006	ACCCAGTAGCCAGA	chrX	0	MIMAT0000670	19146903
mmu-miR-30c-5p	5.36673	4.30699	0.479719	GCTGAGAGTGTAGGATGT	chr4	0	MIMAT0000514	120769584
mmu-miR-128-3p	3.94233	2.87947	0.478681	AAAGAGACCGGTTCACTGTG	chr9	0	MIMAT0000140	112118644
mmu-miR-30b-5p	5.58661	4.47185	0.461768	AGCTGAGTGTAGGATGT	chr15	0	MIMAT0000130	68337469
mmu-miR-26a-5p	8.10739	6.95796	0.450803	AGCCTATCCTGGATTA	chr9	0	MIMAT0000533	119031811
mmu-miR-146a-5p	3.77948	2.6196	0.447551	AACCCATGGAATTCAGTTC	chr11	0	MIMAT0000158	43374435
mmu-miR-34a-5p	4.30293	3.12867	0.44311	ACAACCAGCTAAGACACTGC	chr4	0	MIMAT0000542	150068473
mmu-miR-142a-5p	6.80792	5.61859	0.438508	AGTAGTGCTTTCTACTTTA	chr11	0	MIMAT0000154	87756867
mmu-miR-142a-3p	9.32291	8.85148	0.721252	TCCATAAAGTAGGAAACACTACA	chr11	0	MIMAT0000155	87756903
mmu-miR-5119	6.19624	4.99016	0.433445	CCAGCCCCAGGATG	chr11	0	MIMAT0020627	98262638
mmu-miR-30d-5p	5.55507	4.337	0.429858	CTTCCAGTCGGGGA	chr15	0	MIMAT0000515	68341257
mmu-miR-29c-3p	6.29242	4.99744	0.407542	TAACCGATTTCAAATGGTGCTA	chr1	0	MIMAT0000536	195037600
mmu-miR-322-5p	7.32824	5.96332	0.388254	TCCAAAACATGAATTGCTGCTG	chrX	0	MIMAT0000548	53054306
mmu-miR-196b-5p	6.77485	5.36919	0.377446	CCCAACAACAGGAAACTACC	chr6	0	MIMAT0001081	52230129
mmu-miR-126a-3p	7.11804	5.70215	0.374779	CGCATTATTACTCACGGTA	chr2	0	MIMAT0000138	26591402
mmu-miR-181a-5p	5.5456	4.09388	0.365584	ACTCACCGACAGCG	chr2	0	MIMAT0000210	38852741
mmu-miR-451a	4.29227	2.76281	0.346406	AACTCAGTAATGGTAACGGTTT	chr11	0	MIMAT0001632	78073186
mmu-miR-26b-5p	7.52614	5.98689	0.344065	ACCTATCCTGAATTACTTGA	chr1	0	MIMAT0000534	74394324
mmu-miR-125b-5p	5.54408	3.99459	0.34163	TCACAAGTTAGGGTCTC	chr9	0	MIMAT0000136	41581940
mmu-miR-101a-3p	4.7164	3.14414	0.336281	TTCAGTTATCACAGTACTGTA	chr4	0	MIMAT0000133	101346957
mmu-let-7e-5p	4.4842	2.90722	0.335182	AACTATACAACCTCCTACC	chr17	0	MIMAT0000524	17830366
mmu-miR-10a-5p	6.51215	4.91232	0.329914	CACAAATTCGGATCTACAGGG	chr11	0	MIMAT0000648	96317186
mmu-miR-181c-5p	5.96214	3.94174	0.24649	ACTCACCGACAGGTTGAAT	chr8	0	MIMAT0000674	84178924
mmu-miR-130a-3p	7.94186	5.80534	0.227427	ATGCCCTTTTAACATTGCA	chr2	0	MIMAT0000141	84741116
mmu-miR-99a-5p	6.28876	3.95613	0.198521	CACAAGATCGGATCTACGG	chr16	0	MIMAT0000131	77598940
