# Supplementary material for: Downregulation of miR-142a Contributes to the Enhanced Anti-Apoptotic Ability of Murine Chronic Myelogenous Leukemia Cells
Source: Front Oncol. 2021 Jul 27;11:718731. doi: 10.3389/fonc.2021.718731 (PMC8354203; doi:10.3389/fonc.2021.718731)
Supplement: Supplementary file 3 [file Table_2.xlsx]

## Sheet: Upregulated
gene id	gene name	description	0W_LSK_FPKM	3W_LSK_FPKM	Qvalue	log2FC
ENSMUSG00000022225	Cma1	chymase_1_mast_cell	0.58594	805.163	6.74079e-143	10.4243
ENSMUSG00000005339	Fcer1a	Fc_receptor_IgE_high_affinity_I_alpha_polypeptide	0.101654	77.2861	1.37196e-65	9.57039
ENSMUSG00000040046	Tph1	tryptophan_hydroxylase_1	0.0561302	11.6094	2.03504e-46	7.6923
ENSMUSG00000059897	Zfp930	zinc_finger_protein_930	0.118943	7.58453	1.26348e-10	5.99472
ENSMUSG00000024173	Tpsab1	tryptase_alpha_beta_1	0.45928	22.3656	1.46421e-42	5.60576
ENSMUSG00000026435	Slc45a3	solute_carrier_family_45_member_3	0.0927076	3.63871	8.09566e-22	5.29459
ENSMUSG00000033200	Tpsg1	tryptase_gamma_1	0.172366	6.67185	9.45011e-17	5.27454
ENSMUSG00000099478	Gm28370	predicted_gene_28370	0.0466255	1.75337	1.39546e-06	5.23287
ENSMUSG00000103000	Gm37900	predicted_gene_37900	0.0413564	1.21711	3.56187e-05	4.87921
ENSMUSG00000020838	Slc6a4	solute_carrier_family_6_neurotransmitter_transporter_serotonin_member_4	0.0271219	0.753863	6.07738e-05	4.79678
ENSMUSG00000021214	Akr1c18	aldo_keto_reductase_family_1_member_C18	0.476381	11.8808	1.19688e-13	4.64037
ENSMUSG00000027438	Napb	N_ethylmaleimide_sensitive_fusion_protein_attachment_protein_beta	0.0207957	0.510012	0.000301989	4.61618
ENSMUSG00000085274	BC046401	cDNA_sequence_BC046401	0.185786	4.55639	0.000301989	4.61618
ENSMUSG00000062082	Cd200r4	CD200_receptor_4	0.221407	5.06897	1.94136e-15	4.51692
ENSMUSG00000031444	F10	coagulation_factor_X	0.143525	3.19206	4.34347e-15	4.47511
ENSMUSG00000040809	Chil3	chitinase_like_3	2.95843	65.5005	2.18868e-46	4.4686
ENSMUSG00000020846	Fam101b	family_with_sequence_similarity_101_member_B	0.134379	2.93039	8.14207e-10	4.44672
ENSMUSG00000032323	Cyp11a1	cytochrome_P450_family_11_subfamily_a_polypeptide_1	0.884757	19.1168	1.31209e-42	4.43342
ENSMUSG00000026950	Neb	nebulin	0.0274394	0.592313	1.46291e-14	4.43204
ENSMUSG00000051341	Zfp52	zinc_finger_protein_52	0.0723499	1.53787	0.000883428	4.4098
ENSMUSG00000070632	Btbd8	BTB_POZ_domain_containing_8	0.0848307	1.80316	0.000883428	4.4098
ENSMUSG00000044254	Pcsk9	proprotein_convertase_subtilisin_kexin_type_9	0.0893843	1.89988	3.18018e-06	4.40974
ENSMUSG00000027273	Snap25	synaptosomal_associated_protein_25	0.0213226	0.418348	0.0015196	4.29425
ENSMUSG00000027983	Cyp2u1	cytochrome_P450_family_2_subfamily_u_polypeptide_1	0.0224577	0.440618	0.0015196	4.29425
ENSMUSG00000074361	C5ar2	complement_component_5a_receptor_2	0.0441901	0.867006	0.0015196	4.29425
ENSMUSG00000085696	Hoxaas3	Hoxa_cluster_antisense_RNA_3	0.0445403	0.873878	0.0015196	4.29425
ENSMUSG00000099775	Gm5960	predicted_gene_5960	2.71241	51.3307	9.49618e-16	4.24218
ENSMUSG00000103546	Gm37666	predicted_gene_37666	0.36342	6.83328	1.43328e-05	4.23287
ENSMUSG00000104262	Gm37747	predicted_gene_37747	0.117896	2.12107	6.15895e-08	4.1692
ENSMUSG00000035373	Ccl7	chemokine_C_C_motif_ligand_7	0.196456	3.53335	0.00258392	4.16876
ENSMUSG00000004668	Abca13	ATP_binding_cassette_sub_family_A_ABC1_member_13	0.00791953	0.142436	0.00258392	4.16876
ENSMUSG00000020151	Ptprr	protein_tyrosine_phosphatase_receptor_type_R	0.018302	0.329171	0.00258392	4.16876
ENSMUSG00000027500	Stmn2	stathmin_like_2	0.0248203	0.446405	0.00258392	4.16876
ENSMUSG00000041261	Car8	carbonic_anhydrase_8	0.0408412	0.734547	0.00258392	4.16876
ENSMUSG00000058331	Zfp85	zinc_finger_protein_85	0.0365446	0.657271	0.00258392	4.16876
ENSMUSG00000090559	Gm17137	predicted_gene_17137	0.0295347	0.531196	0.00258392	4.16876
ENSMUSG00000048534	Amica1	adhesion_molecule_interacts_with_CXADR_antigen_1	0.128092	2.19901	6.38677e-05	4.1016
ENSMUSG00000030589	Rasgrp4	RAS_guanyl_releasing_protein_4	0.0248321	0.426303	6.38677e-05	4.1016
ENSMUSG00000066684	Pilrb1	paired_immunoglobin_like_type_2_receptor_beta_1	0.101099	1.73561	6.38677e-05	4.1016
ENSMUSG00000022534	Mefv	Mediterranean_fever	0.0636445	1.0406	0.000104499	4.03124
ENSMUSG00000106617	Gm36266	predicted_gene_36266	0.089972	1.47099	0.00442448	4.03116
ENSMUSG00000023266	Frs3	fibroblast_growth_factor_receptor_substrate_3	0.0335739	0.548913	0.00442448	4.03116
ENSMUSG00000027249	F2	coagulation_factor_II	0.0285178	0.466248	0.00442448	4.03116
ENSMUSG00000035759	Bbs10	Bardet_Biedl_syndrome_10_human_	0.0571598	0.934528	0.00442448	4.03116
ENSMUSG00000085611	Ap3s1-ps1	adaptor_related_protein_complex_3_sigma_1_subunit_pseudogene_1	0.271781	4.44345	0.00442448	4.03116
ENSMUSG00000090093	Gm14399	predicted_gene_14399	0.0414544	0.677754	0.00442448	4.03116
ENSMUSG00000104529	Rbakdn	RB_associated_KRAB_zinc_finger_downstream_neighbor_non_protein_coding_	0.198188	3.24025	0.00442448	4.03116
ENSMUSG00000104631	Gm43774	predicted_gene_43774	0.179227	2.93025	0.00442448	4.03116
ENSMUSG00000106682	Gm42648	predicted_gene_42648	0.125638	1.95152	0.000169852	3.95726
ENSMUSG00000096719	Mrgpra2b	MAS_related_GPR_member_A2B	0.94437	14.6199	3.45428e-22	3.95243
ENSMUSG00000031722	Hp	haptoglobin	23.8979	364.763	9.22573e-52	3.93201
ENSMUSG00000001865	Cpa3	carboxypeptidase_A3_mast_cell	54.3439	820.879	7.01848e-56	3.91698
ENSMUSG00000060962	Dmkn	dermokine	1.10601	16.4076	1.75281e-29	3.89092
ENSMUSG00000093973	Mrgpra2a	MAS_related_GPR_member_A2A	1.1419	16.3918	1.25835e-14	3.84347
ENSMUSG00000026822	Lcn2	lipocalin_2	1.03442	14.749	2.49069e-30	3.83372
ENSMUSG00000029915	Clec5a	C_type_lectin_domain_family_5_member_a	0.489244	6.94806	2.19266e-23	3.82798
ENSMUSG00000024679	Ms4a6d	membrane_spanning_4_domains_subfamily_A_member_6D	0.203246	2.88091	1.94909e-05	3.82522
ENSMUSG00000085762	Lrrc75aos2	leucine_rich_repeat_containing_75A_opposite_strand_2	0.282091	3.99849	1.94909e-05	3.82522
ENSMUSG00000083161	Gm11427	predicted_gene_11427	0.195237	2.71335	0.000457287	3.79678
ENSMUSG00000073633	Fbxo36	F_box_protein_36	0.139011	1.93194	0.000457287	3.79678
ENSMUSG00000097667	Gm26764	predicted_gene_26764	0.121233	1.68487	0.000457287	3.79678
ENSMUSG00000081219	Bambi-ps1	BMP_and_activin_membrane_bound_inhibitor_pseudogene_Xenopus_laevis_	0.797193	10.8653	3.13616e-05	3.76866
ENSMUSG00000026069	Il1rl1	interleukin_1_receptor_like_1	0.199116	2.698	2.84846e-18	3.76021
ENSMUSG00000108322	RP23-455C13.7	-	0.989509	13.2688	2.87583e-08	3.74519
ENSMUSG00000052551	Adarb2	adenosine_deaminase_RNA_specific_B2	0.0607131	0.794284	4.44611e-08	3.70957
ENSMUSG00000062991	Nrg1	neuregulin_1	0.374066	4.89374	4.44611e-08	3.70957
ENSMUSG00000038692	Hoxb4	homeobox_B4	0.122651	1.60433	0.00074639	3.70934
ENSMUSG00000062727	Hist1h2bk	histone_cluster_1_H2bk	0.661181	8.64856	0.00074639	3.70934
ENSMUSG00000007682	Dio2	deiodinase_iodothyronine_type_II	0.135328	1.72619	6.90338e-08	3.67306
ENSMUSG00000102051	I830127L07Rik	RIKEN_cDNA_I830127L07_gene	4.71288	60.0716	5.34323e-28	3.672
ENSMUSG00000031379	Pir	pirin	0.0509671	0.624982	0.00196268	3.61618
ENSMUSG00000031824	6430548M08Rik	RIKEN_cDNA_6430548M08_gene	0.0237903	0.291727	0.00196268	3.61618
ENSMUSG00000053338	Tarm1	T_cell_interacting_activating_receptor_on_myeloid_cells_1	0.12246	1.50166	0.00196268	3.61618
ENSMUSG00000024681	Ms4a3	membrane_spanning_4_domains_subfamily_A_member_3	25.874	303.956	1.92255e-46	3.55429
ENSMUSG00000005800	Mmp8	matrix_metallopeptidase_8	0.448935	5.24431	1.4004e-09	3.54617
ENSMUSG00000049103	Ccr2	chemokine_C_C_motif_receptor_2	0.38091	4.43378	1.01258e-25	3.54102
ENSMUSG00000106856	Gm43761	predicted_gene_43761	0.476224	5.45203	0.000309387	3.51708
ENSMUSG00000066152	Slc31a2	solute_carrier_family_31_member_2	0.755097	8.64388	2.80885e-15	3.51694
ENSMUSG00000025804	Ccr1	chemokine_C_C_motif_receptor_1	0.277874	3.18087	6.3956e-07	3.51692
ENSMUSG00000037913	Tmem156	transmembrane_protein_156	0.342906	3.92524	9.18256e-08	3.51689
ENSMUSG00000029196	Tada2b	transcriptional_adaptor_2B	0.0615653	0.704629	0.00315464	3.51667
ENSMUSG00000031220	Awat2	acyl_CoA_wax_alcohol_acyltransferase_2	0.110779	1.26789	0.00315464	3.51667
ENSMUSG00000025701	Alox5	arachidonate_5_lipoxygenase	0.446045	4.9325	4.85787e-19	3.46706
ENSMUSG00000108456	RP24-143K11.2	-	0.188775	2.05831	0.000492718	3.44672
ENSMUSG00000015340	Cybb	cytochrome_b_245_beta_polypeptide	0.875573	9.53221	2.54584e-24	3.44451
ENSMUSG00000051074	4930579K19Rik	RIKEN_cDNA_4930579K19_gene	0.129196	1.3731	0.00511294	3.4098
ENSMUSG00000071281	Zfp65	zinc_finger_protein_65	0.163479	1.71097	3.70117e-06	3.38764
ENSMUSG00000104435	Gm37422	predicted_gene_37422	0.100029	1.03615	0.000776241	3.37274
ENSMUSG00000037095	Lrg1	leucine_rich_alpha_2_glycoprotein_1	3.14425	32.5658	3.39359e-20	3.37257
ENSMUSG00000036172	Cd200r3	CD200_receptor_3	0.281553	2.88537	5.48078e-14	3.35727
ENSMUSG00000023873	1700010I14Rik	RIKEN_cDNA_1700010I14_gene	0.242318	2.47681	3.13616e-05	3.35351
ENSMUSG00000030268	Bcat1	branched_chain_aminotransferase_1_cytosolic	0.0560573	0.57298	3.13616e-05	3.35351
ENSMUSG00000035004	Igsf6	immunoglobulin_superfamily_member_6	2.36031	24.0039	1.17497e-21	3.34622
ENSMUSG00000072812	Ahnak2	AHNAK_nucleoprotein_2	0.0370437	0.363481	4.94621e-05	3.29458
ENSMUSG00000079071	Gm14085	predicted_gene_14085	0.298997	2.93373	1.02979e-09	3.29454
ENSMUSG00000043831	Lysmd4	LysM_putative_peptidoglycan_binding_domain_containing_4	0.092647	0.908864	0.00823423	3.29425
ENSMUSG00000055370	Gm9968	predicted_gene_9968	0.105258	1.03258	0.00823423	3.29425
ENSMUSG00000085033	Gm11646	predicted_gene_11646	0.792751	7.77685	0.00823423	3.29425
ENSMUSG00000003309	Ap1m2	adaptor_protein_complex_AP_1_mu_2_subunit	0.167316	1.64137	0.00823423	3.29425
ENSMUSG00000001739	Cldn15	claudin_15	0.908456	8.64382	1.63765e-16	3.25018
ENSMUSG00000039542	Ncam1	neural_cell_adhesion_molecule_1	0.112066	1.05888	1.22979e-08	3.24011

## Sheet: Downregulated
gene id	gene name	description	0W_LSK_FPKM	3W_LSK_FPKM	Qvalue	log2FC
ENSMUSG00000015396	Cd83	CD83_antigen	37.7351	0.120018	1.32596e-49	-8.29651
ENSMUSG00000076534	Igkv12-89	immunoglobulin_kappa_chain_variable_12_89	695.671	2.84503	8.47534e-102	-7.93382
ENSMUSG00000022996	Wnt10b	wingless_type_MMTV_integration_site_family_member_10B	13.3798	0.0838054	3.84431e-32	-7.31879
ENSMUSG00000024353	Mzb1	marginal_zone_B_and_B1_cell_specific_protein_1	37.8977	0.284198	4.95319e-28	-7.05907
ENSMUSG00000094006	Igkv4-59	immunoglobulin_kappa_variable_4_59	72.6786	0.69891	8.76108e-23	-6.70028
ENSMUSG00000036136	Fam110c	family_with_sequence_similarity_110_member_C	17.2842	0.192971	5.91705e-33	-6.48493
ENSMUSG00000094689	Ighv1-81	immunoglobulin_heavy_variable_1_81	59.614	0.73276	3.22864e-19	-6.34617
ENSMUSG00000076655	Ighv4-1	immunoglobulin_heavy_variable_4_1	43.3222	0.621253	8.3652e-17	-6.12378
ENSMUSG00000037887	Dusp8	dual_specificity_phosphatase_8	3.37935	0.0511533	5.4273e-16	-6.04577
ENSMUSG00000094872	Igkv9-120	immunoglobulin_kappa_chain_variable_9_120	44.5687	0.728609	8.17828e-15	-5.93474
ENSMUSG00000028341	Nr4a3	nuclear_receptor_subfamily_4_group_A_member_3	10.9564	0.186648	1.50552e-53	-5.87531
ENSMUSG00000026628	Atf3	activating_transcription_factor_3	589.042	10.2394	6.069e-104	-5.84617
ENSMUSG00000094797	Igkv6-15	immunoglobulin_kappa_variable_6_15	81.6106	1.48315	6.06355e-23	-5.78202
ENSMUSG00000097418	Mir155hg	Mir155_host_gene_non_protein_coding_	15.6998	0.359144	9.36109e-19	-5.45004
ENSMUSG00000001507	Itga3	integrin_alpha_3	4.82542	0.114365	4.51679e-24	-5.39893
ENSMUSG00000069917	Hba-a2	hemoglobin_alpha_adult_chain_2	233.589	5.64658	4.77758e-66	-5.37045
ENSMUSG00000026073	Il1r2	interleukin_1_receptor_type_II	90.5439	2.30502	1.12153e-62	-5.29577
ENSMUSG00000030203	Dusp16	dual_specificity_phosphatase_16	2.32737	0.0594693	1.43214e-22	-5.29041
ENSMUSG00000069919	Hba-a1	hemoglobin_alpha_adult_chain_1	268.499	6.90124	1.31063e-70	-5.28192
ENSMUSG00000045394	Epcam	epithelial_cell_adhesion_molecule	4.78155	0.126078	5.13742e-09	-5.24509
ENSMUSG00000076575	Igkv7-33	immunoglobulin_kappa_chain_variable_7_33	28.5418	0.759076	3.47963e-16	-5.23269
ENSMUSG00000073779	Lrp8os2	low_density_lipoprotein_receptor_related_protein_8_apolipoprotein_e_receptor_opposite_strand_2	2.12699	0.0570033	7.92669e-09	-5.22163
ENSMUSG00000076547	Igkv4-70	immunoglobulin_kappa_chain_variable_4_70	25.3219	0.678625	7.92669e-09	-5.22163
ENSMUSG00000029378	Areg	amphiregulin	7.76924	0.211686	7.92669e-09	-5.19777
ENSMUSG00000040152	Thbs1	thrombospondin_1	1.42651	0.0395265	1.21614e-08	-5.17352
ENSMUSG00000026011	Ctla4	cytotoxic_T_lymphocyte_associated_protein_4	3.10301	0.0889962	2.87583e-08	-5.12378
ENSMUSG00000003379	Cd79a	CD79A_antigen_immunoglobulin_associated_alpha_	12.3098	0.353228	4.31117e-15	-5.12306
ENSMUSG00000027313	Chac1	ChaC_cation_transport_regulator_1	10.764	0.314388	8.80791e-15	-5.09752
ENSMUSG00000026012	Cd28	CD28_antigen	3.86889	0.113658	1.31436e-20	-5.08915
ENSMUSG00000028128	F3	coagulation_factor_III	2.57223	0.0764563	1.15579e-08	-5.07224
ENSMUSG00000024912	Fosl1	fos_like_antigen_1	25.3457	0.753665	4.30687e-28	-5.07168
ENSMUSG00000067149	Jchain	immunoglobulin_joining_chain	220.508	6.76144	1.13448e-80	-5.02736
ENSMUSG00000024610	Cd74	CD74_antigen_invariant_polypeptide_of_major_histocompatibility_complex_class_II_antigen_associated_	196.758	6.03716	1.30603e-70	-5.0264
ENSMUSG00000034452	Slc24a1	solute_carrier_family_24_sodium_potassium_calcium_exchanger_member_1	1.59954	0.049338	1.80497e-08	-5.01881
ENSMUSG00000049532	Sall2	sal_like_2_Drosophila_	1.41894	0.0473401	1.13935e-07	-4.90561
ENSMUSG00000094335	Igkv1-117	immunoglobulin_kappa_variable_1_117	38.1635	1.27389	1.32409e-13	-4.90487
ENSMUSG00000093677	Gm20712	predicted_gene_20712	5.06488	0.172501	1.82112e-07	-4.87585
ENSMUSG00000020205	Phlda1	pleckstrin_homology_like_domain_family_A_member_1	13.0028	0.445284	1.11809e-21	-4.86796
ENSMUSG00000019647	Sema6a	sema_domain_transmembrane_domain_TM_and_cytoplasmic_domain_semaphorin_6A	0.332186	0.0118057	2.88629e-07	-4.81444
ENSMUSG00000045103	Dmd	dystrophin_muscular_dystrophy	0.250667	0.00890855	2.88629e-07	-4.81444
ENSMUSG00000098814	Igkv19-93	immunoglobulin_kappa_chain_variable_19_93	9.79128	0.363789	7.42297e-07	-4.75032
ENSMUSG00000049493	Pls1	plastin_1_I_isoform_	1.64042	0.0623664	1.17395e-06	-4.71715
ENSMUSG00000028825	Rhd	Rh_blood_group_D_antigen	3.77584	0.146971	1.86443e-06	-4.68319
ENSMUSG00000095981	Ighv10-1	immunoglobulin_heavy_variable_10_1	17.968	0.716431	1.86443e-06	-4.64845
ENSMUSG00000074063	Osgin1	oxidative_stress_induced_growth_inhibitor_1	17.0457	0.691129	6.72533e-41	-4.62431
ENSMUSG00000037411	Serpine1	serine_or_cysteine_peptidase_inhibitor_clade_E_member_1	3.27991	0.132986	4.11911e-15	-4.62431
ENSMUSG00000049350	Zg16	zymogen_granule_protein_16	3.82097	0.156162	2.96052e-06	-4.61282
ENSMUSG00000095335	Igkv3-5	immunoglobulin_kappa_chain_variable_3_5	16.4742	0.673296	2.96052e-06	-4.61282
ENSMUSG00000076934	Iglv1	immunoglobulin_lambda_variable_1	385.07	15.7924	6.18648e-49	-4.60782
ENSMUSG00000040289	Hey1	hairy_enhancer_of_split_related_with_YRPW_motif_1	3.95498	0.164434	8.17828e-15	-4.58809
ENSMUSG00000105906	Iglc1	immunoglobulin_lambda_constant_1	285.199	11.9008	4.70378e-46	-4.58284
ENSMUSG00000038151	Prdm1	PR_domain_containing_1_with_ZNF_domain	0.77511	0.032491	4.72488e-06	-4.57629
ENSMUSG00000029333	Rasgef1b	RasGEF_domain_family_member_1B	58.7269	2.47457	1.19809e-55	-4.56877
ENSMUSG00000002799	Jag2	jagged_2	94.7691	4.06175	5.77518e-63	-4.54424
ENSMUSG00000103715	4933431K14Rik	RIKEN_cDNA_4933431K14_gene	4.4219	0.190236	7.57615e-06	-4.53881
ENSMUSG00000039084	Chad	chondroadherin	14.2344	0.61253	1.86695e-17	-4.53846
ENSMUSG00000021758	Ddx4	DEAD_Asp_Glu_Ala_Asp_box_polypeptide_4	2.04319	0.0902769	1.22009e-05	-4.50032
ENSMUSG00000061132	Blnk	B_cell_linker	0.931965	0.0411782	1.22009e-05	-4.50032
ENSMUSG00000096108	Ighv11-2	immunoglobulin_heavy_variable_V11_2	260.392	11.7201	1.03152e-43	-4.47363
ENSMUSG00000028217	Cdh17	cadherin_17	1.17923	0.0535496	1.94909e-05	-4.46082
ENSMUSG00000046532	Ar	androgen_receptor	0.622673	0.028276	1.94909e-05	-4.46082
ENSMUSG00000028699	Tspan1	tetraspanin_1	2.01345	0.0914322	1.94909e-05	-4.46082
ENSMUSG00000029581	Fscn1	fascin_homolog_1_actin_bundling_protein_Strongylocentrotus_purpuratus_	6.98854	0.32519	3.80393e-24	-4.42564
ENSMUSG00000076937	Iglc2	immunoglobulin_lambda_constant_2	36.0789	1.69258	4.78701e-24	-4.41386
ENSMUSG00000037754	Ppp1r16b	protein_phosphatase_1_regulatory_inhibitor_subunit_16B	26.9181	1.31697	5.59352e-54	-4.35328
ENSMUSG00000105547	Iglc3	immunoglobulin_lambda_constant_3	138.88	6.83055	1.57775e-31	-4.34569
ENSMUSG00000000308	Ckmt1	creatine_kinase_mitochondrial_1_ubiquitous	0.857149	0.0424631	4.94621e-05	-4.33527
ENSMUSG00000022528	Hes1	hairy_and_enhancer_of_split_1_Drosophila_	108.699	5.39766	7.00045e-57	-4.33186
ENSMUSG00000076609	Igkc	immunoglobulin_kappa_constant	8329.49	416.4	8.89146e-75	-4.32219
ENSMUSG00000021127	Zfp36l1	zinc_finger_protein_36_C3H_type_like_1	38.3562	1.93568	1.58666e-49	-4.30855
ENSMUSG00000048489	8430408G22Rik	RIKEN_cDNA_8430408G22_gene	9.98169	0.507464	1.5917e-20	-4.29791
ENSMUSG00000027200	Sema6d	sema_domain_transmembrane_domain_TM_and_cytoplasmic_domain_semaphorin_6D	0.261277	0.0133478	7.89476e-05	-4.2909
ENSMUSG00000027646	Src	Rous_sarcoma_oncogene	0.492713	0.0251712	7.89476e-05	-4.2909
ENSMUSG00000039457	Ppl	periplakin	0.802061	0.0409748	7.89476e-05	-4.2909
ENSMUSG00000097915	A330009N23Rik	RIKEN_cDNA_A330009N23_gene	3.61677	0.184769	7.89476e-05	-4.2909
ENSMUSG00000095197	Ighv1-59	immunoglobulin_heavy_variable_V1_59	15.4195	0.788137	1.14092e-08	-4.29017
ENSMUSG00000094345	Igkv14-126	immunoglobulin_kappa_variable_14_126	1489.78	76.8987	3.26202e-62	-4.27599
ENSMUSG00000045842	Tgif2-ps2	TGFB_induced_factor_homeobox_2_pseudogene_2	13.9403	0.723845	1.70743e-08	-4.26744
ENSMUSG00000019850	Tnfaip3	tumor_necrosis_factor_alpha_induced_protein_3	62.5794	3.26265	6.25019e-66	-4.26157
ENSMUSG00000000489	Pdgfb	platelet_derived_growth_factor_B_polypeptide	1.67141	0.0881422	0.000124299	-4.24509
ENSMUSG00000026043	Col3a1	collagen_type_III_alpha_1	0.454367	0.0239611	0.000124299	-4.24509
ENSMUSG00000054889	Dsp	desmoplakin	0.454579	0.0239723	0.000124299	-4.24509
ENSMUSG00000020282	Rhbdf1	rhomboid_family_1_Drosophila_	0.477967	0.0252057	0.000124299	-4.24509
ENSMUSG00000023905	Tnfrsf12a	tumor_necrosis_factor_receptor_superfamily_member_12a	144.258	7.748	1.03152e-43	-4.21868
ENSMUSG00000022518	4930562C15Rik	RIKEN_cDNA_4930562C15_gene	0.675998	0.0368374	0.000194488	-4.19777
ENSMUSG00000102112	1810041H14Rik	RIKEN_cDNA_1810041H14_gene	3.91686	0.213443	0.000194488	-4.19777
ENSMUSG00000071042	Rasgrp3	RAS_guanyl_releasing_protein_3	0.959117	0.0522656	0.000194488	-4.19777
ENSMUSG00000028063	Lmna	lamin_A	85.9247	4.94432	1.12153e-62	-4.11923
ENSMUSG00000032487	Ptgs2	prostaglandin_endoperoxide_synthase_2	8.47975	0.493301	6.06355e-23	-4.10348
ENSMUSG00000075027	4631405J19Rik	RIKEN_cDNA_4631405J19_gene	0.621507	0.0362865	0.000309387	-4.09826
ENSMUSG00000022126	Irg1	immunoresponsive_gene_1	6.59782	0.392318	4.71787e-13	-4.07189
ENSMUSG00000030256	Bhlhe41	basic_helix_loop_helix_family_member_e41	1.18811	0.070665	3.26924e-07	-4.07152
ENSMUSG00000091017	Fam71a	family_with_sequence_similarity_71_member_A	3.87331	0.230373	3.26924e-07	-4.07152
ENSMUSG00000009092	Derl3	Der1_like_domain_family_member_3	9.65632	0.577734	5.5023e-10	-4.063
ENSMUSG00000097028	Ptgs2os	prostaglandin_endoperoxide_synthase_2_opposite_strand	0.899974	0.0544913	0.000492718	-4.04579
ENSMUSG00000046733	Gprc5a	G_protein_coupled_receptor_family_C_group_5_member_A	4.07861	0.247073	5.03463e-07	-4.04507
ENSMUSG00000104501	Gm37736	predicted_gene_37736	4.49189	0.275465	2.67795e-10	-4.02738
ENSMUSG00000026875	Traf1	TNF_receptor_associated_factor_1	5.27645	0.327438	2.43862e-31	-4.01027
ENSMUSG00000047911	Npm2	nucleophosmin_nucleoplasmin_2	4.10282	0.257973	0.000776241	-3.99133
ENSMUSG00000103024	Gm37685	predicted_gene_37685	1.87897	0.118144	0.000776241	-3.99133
